# Supplementary material for: Towards a Point-of-Care (POC) Diagnostic Platform for the Multiplex Electrochemiluminescent (ECL) Sensing of Mild Traumatic Brain Injury (mTBI) Biomarkers
Source: Biosensors (Basel). 2022 Mar 11;12(3):172. doi: 10.3390/bios12030172 (PMC8946848; doi:10.3390/bios12030172)
Supplement: Supplementary file 1 [file biosensors-12-00172-s001.zip]

Archive with 1 entries (1 files):
- biosensors-1601928-supplementary.pdf
